# Supplementary material for: Mitochondrial relationships between various chamomile accessions
Source: J Appl Genet. 2020 Dec 8;62(1):73–84. doi: 10.1007/s13353-020-00602-3 (PMC7822786; doi:10.1007/s13353-020-00602-3)
Supplement: Supplementary file 1 — List of the primer pairs used in this study. Given are the primer names corresponding to the position of the mutation in the alignment, the detected SNP and amplicon length, annealing temperature and HRM ramp (the number in the primer name corresponds to the position in the LASTZ-Alignment) (XLSX 12 kb) [file 13353_2020_602_MOESM1_ESM.xlsx]

## Sheet: Tabelle1
Mitochondrial relationships between various chamomile accessions
Journal of Applied Genetics
Joana Ruzicka, Johannes Novak
Corresponding author: Joana Ruzicka, e-mail: Joana.Ruzicka@vetmeduni.ac.at
List of the primer pairs used in this study. Given are the primer names corresponding to the position of the mutation in the alignment, the detected SNP and amplicon length, annealing temperature and HRM ramp (the number in the primer name corresponds to the position in the LASTZ-Alignment)
Primer	Sequence (5'-3')	Amplicon (bp)	SNP	Annealing (°C)	HRM ramp (°C)
Mr_mt6392F	AGGAAGACTTTGGCGATTCA	96	A/C	57	71-81
Mr_mt6392R	ACAGGGTATACTCTTCCTCATGT
Mr_mt6636F	TCATGAATTAGCCCACTATGAGTCT	115	A/C	59	70-80
Mr_mt6636R	TGACTTTCGCCGTGTTGTAAC
Mr_mt15448F	CTGCTGTTAGAACACCACAATAT	105	A/G	57	74-84
Mr_mt15448R	TTTATTCCATTCTGTCTTCTCATAAGA
Mr_mt16153F	TCGTACTCTCTCGACCAGGT	72	A/C	59	71-81
Mr_mt16153R	CCTTCCCTCTTTATAACACTTCGGA
Mr_mt19240F	GGAGGCCTACTATACCGATACT	80	G/T	58	72-82
Mr_mt19240R	TGATAGCTTCAATAGTTCACTGAAATT
Mr_mt26887F	GAGGCAAAGAATGTTCCGCA	100	G/T	59	77-87
Mr_mt26887R	GGTCCTAACTCCTAGCAAAGTCA
Mr_mt29259F	AGAGAAGTCCATGGAGAACTACC	78	G/T	59	74-84
Mr_mt29259R	GACCCAGCAGTGATCGATGA
Mr_mt35773F	AAGTCTGTTCCTCCTTCGTT	102	A/G	57	74-84
Mr_mt35773R	CCTCTGTACCTATTGCGCTG
Mr_mt36292F	CCTGCCATGTCAAGGTAAGG	87	A/G	59	73-83
Mr_mt36292R	TTCCTTCTCTGTGTTGGGCT
Mr_mt38303F	AGAAATCGGTCAAGCGGGAG	106	G/T	60	79-87
Mr_mt38303R	CCGGTAATCCAGGACATACTCA
Mr_mt46728F	ACAGGTGGCTGGTATACTAC	75	A/G	56	72-82
Mr_mt46728R	CGAAGCCAACATAAATCCGA
Mr_mt71402F	CGCTAGGAATGGCTTGCTG	101	G/T	59	79-89
Mr_mt71402R	CATTTAGGCACCTACTGACACTAAAG
Mr_mt72537F	TCGCCCTATCTTGCTGGAG	64	G/T	59	74-84
Mr_mt72537R	GGACGCGAGAACCTAAGAAAC
Mr_mt73689F	GGCTCCTCTCGATCTTGTGA	92	A/C	59	75-85
Mr_mt73689R	ACCGTTCATAAGCTTTCCCTTG
Mr_mt73751F	AGCTTATGAACGGTTCCGAA	50	G/T	57	72-83
Mr_mt73751R	GCGAAAGGATGAGACGGAAT
Mr_mt85333F	GATACCTGCAACTGAATCTGTAAG	108	G/T	58	78-88
Mr_mt85333R	AGTCGAAAGGGAAGGCAATAG
Mr_mt86300F	ACTATGCTTTAAAGGACGAACTC	109	G/T	57	75-85
Mr_mt86300R	ACCACCATTTCAGAGTCAAGC
Mr_mt92081F	TGTCAACGCTACTAAGGACCT	105	A/C	59	73-83
Mr_mt92081R	ACTCAGCCGCTTACTTCTACT
Mr_mt94432F	ACAGATGAGTCGGGATCCTA	99	G/T	57	75-81
Mr_mt94432R	AATGGACCTGCAACTACCTT
Mr_mt101294F	AGCCCTATGATTGAATTGCGA	141	G/T	58	75-85
Mr_mt101294R	GGAGAAGTGATAACTAGCTAGACCA
Mr_mt112276F	GTCCCATCCACGCACTCT	89	A/G	58	78-90
Mr_mt112276R	GGACTTGCCTGCATCTCC
Mr_mt130788F	TCGAAAGCTCCACTGTTCTGA	105	A/C/T	60	77-83
Mr_mt130788R	AACTCGGTCGGTCGGTTG
Mr_mt142266F	GCCTGGTCTGGTTCTTTCTT	108	G/T	58	75-85
Mr_mt142266R	CCTGTGGGCTAACTCAACTT
Mr_mt143059F	CCCTAACGAAATCCCAGTGG	140	C/T	58	78-88
Mr_mt143059R	AAGGCCCTTCTAACTCGGAA
Mr_mt154969F	AGCGGAACCATGGCAATTA	175	C/T,C/G	58	75-85
Mr_mt154969R	GCGAACCAAGATCCGTGATA
Mr_mt158770F	TTTAAGGCTTCGCTCCCAGA	126	A/C	60	82-88
Mr_mt158770R	ACAAGGCTCGTTCCGTACTT
Mr_mt158868F	TTCTCGCACTGGATAATAGGCA	70	G/T	58	73-83
Mr_mt158868R	CGCTTCTATGTAGTGTAGTGGTC
Mr_mt187230F	CCAACCGCAGCTTTCGAATC	69	A/C	60	78-85
Mr_mt187230R	CAATATCCCATTCCCGCTGC
Mr_mt208653F	TGGCAACCAACCCATTTCG	107	A/C	59	76-83
Mr_mt208653R	TCGGCATCCTTTATTAATTGCGT
Mr_mt233663F	GAAGAACCCGCGGATATGTG	68	A/C	58	75-83
Mr_mt233663R	TTGTCTTTACCACGAGCCAT
Mr_mt239816F	GCTTATGACTCCTAGGCCCT	53	G/T	58	73-81
Mr_mt239816R	AGCAGCGAGACTAAATGGTT
Mr_mt239853F	AACCATTTAGTCTCGCTGCT	104	G/T	57	73-83
Mr_mt239853R	AACGCTTATGTTGCATGCA
Mr_mt244062F	CGTAAGTGGTTGGGTGGTCA	106	A/C	59	78-84
Mr_mt244062R	CCATCGCATCATTAACCGGT
Mr_mt262199F	GGGTTCTACTAATACATCGTATAGC	110	G/T	57	73-83
Mr_mt262199R	TAGATGTCTTGACACCCTGATT
Mr_mt264622F	AAGGTCTCCATTCCTACGGC	82	A/G	60	79-87
Mr_mt264622R	AACTCGGCAGAAGATCGGTC
Mr_mt277601F	TTCAAGGAGAACGTCGAGAC	99	A/C	58	80-91
Mr_mt277601R	CCCACTCCTCCACATTCATAA
