# Supplementary material for: Mitochondrial relationships between various chamomile accessions
Source: J Appl Genet. 2020 Dec 8;62(1):73–84. doi: 10.1007/s13353-020-00602-3 (PMC7822786; doi:10.1007/s13353-020-00602-3)
Supplement: Supplementary file 2 — Polymorphic sites investigated with HRM analysis, alignment position corresponding to sequence coordinates of Diplostephium hartwegii, individual sample names and the resulting definition of mitotypes (MT). SNPs and MT are consecutively named according to a previous study (Ruzicka and Novak 2020), SNPs 90-94 are new markers examined in this study and integrated according to their position in the alignment; MT6, MT10, MT13 and MT19 are missing as they could not be discriminated in this study from MT1, MT9, MT8 and MT17, respectively (XLSX 1681 kb) [file 13353_2020_602_MOESM2_ESM.xlsx]

## Sheet: Mitotypes all samples 36 HRM
Mitochondrial relationships between various chamomile accessions
Journal of Applied Genetics
Joana Ruzicka, Johannes Novak
Corresponding author: Joana Ruzicka, e-mail: Joana.Ruzicka@vetmeduni.ac.at
Polymorphic sites investigated with HRM analysis, alignment position corresponding to sequence coordinates of Diplostephium hartwegii, individual sample names and the resulting definition of mitotypes (MT). SNPs and MT are consecutively named according to a previous study (Ruzicka and Novak 2020), SNPs 90-94 are new markers examined in this study and integrated according to their position in the …
Polymorphic site		SNP3	SNP5	SNP9	SNP10	SNP13	SNP14	SNP15	SNP17	SNP18	SNP19	SNP22	SNP90	SNP91	SNP26	SNP27	SNP30	SNP31	SNP33	SNP34	SNP35	SNP40	SNP92	SNP50	SNP51	SNP53	SNP57	SNP58	SNP69	SNP93	SNP81	SNP94	SNP82	SNP83	SNP85	SNP87	SNP89
Alignment position (bp)		6392	6636	15448	16153	19240	26887	29259	35773	36292	38303	46728	71402	72537	73689	73751	85333	86300	92081	94432	101294	112276	130788	142266	143059	154969	158770	158868	187230	208653	233663	239816	239853	244062	262199	264622	277601
Alleles		A/C	A/C	G/A	A/C	G/T	G/T	G/T	A/G	G/A	T/G	A/G	T/G	T/G	C/A	T/G	T/G	T/G	A/C	T/G	T/G	G/A	C/T/A	T/G	T/C	T/C	A/C	G/T	A/C	A/C	C/A	T/G	T/G	A/C	G/T	A/G	A/C
Mitotype 1	Bona 5	A	A	G	A	G	G	G	A	A	T	A	G	G	C	T	T	T	A	T	T	G	T	G	T	T	A	G	A	A	C	T	T	A	G	A	A
	Argen1	A	A	G	A	G	G	G	A	A	T	A	G	G	C	T	T	T	A	T	T	G	T	G	T	T	A	G	A	A	C	T	T	A	G	A	A
	Argen3	A	A	G	A	G	G	G	A	A	T	A	G	G	C	T	T	T	A	T	T	G	T	G	T	T	A	G	A	A	C	T	T	A	G	A	A
	Argen6	A	A	G	A	G	G	G	A	A	T	A	G	G	C	T	T	T	A	T	T	G	T	G	T	T	A	G	A	A	C	T	T	A	G	A	A
	Argen8	A	A	G	A	G	G	G	A	A	T	A	G	G	C	T	T	T	A	T	T	G	T	G	T	T	A	G	A	A	C	T	T	A	G	A	A
	Argen11	A	A	G	A	G	G	G	A	A	T	A	G	G	C	T	T	T	A	T	T	G	T	G	T	T	A	G	A	A	C	T	T	A	G	A	A
	Argen13	A	A	G	A	G	G	G	A	A	T	A	G	G	C	T	T	T	A	T	T	G	T	G	T	T	A	G	A	A	C	T	T	A	G	A	A
	Argen14	A	A	G	A	G	G	G	A	A	T	A	G	G	C	T	T	T	A	T	T	G	T	G	T	T	A	G	A	A	C	T	T	A	G	A	A
	Cam1	A	A	G	A	G	G	G	A	A	T	A	G	G	C	T	T	T	A	T	T	G	T	G	T	T	A	G	A	A	C	T	T	A	G	A	A
	Cam2	A	A	G	A	G	G	G	A	A	T	A	G	G	C	T	T	T	A	T	T	G	T	G	T	T	A	G	A	A	C	T	T	A	G	A	A
	Cam3	A	A	G	A	G	G	G	A	A	T	A	G	G	C	T	T	T	A	T	T	G	T	G	T	T	A	G	A	A	C	T	T	A	G	A	A
	Cam4	A	A	G	A	G	G	G	A	A	T	A	G	G	C	T	T	T	A	T	T	G	T	G	T	T	A	G	A	A	C	T	T	A	G	A	A
	Cam5	A	A	G	A	G	G	G	A	A	T	A	G	G	C	T	T	T	A	T	T	G	T	G	T	T	A	G	A	A	C	T	T	A	G	A	A
	Cam6	A	A	G	A	G	G	G	A	A	T	A	G	G	C	T	T	T	A	T	T	G	T	G	T	T	A	G	A	A	C	T	T	A	G	A	A
	Cam7	A	A	G	A	G	G	G	A	A	T	A	G	G	C	T	T	T	A	T	T	G	T	G	T	T	A	G	A	A	C	T	T	A	G	A	A
	Cam8	A	A	G	A	G	G	G	A	A	T	A	G	G	C	T	T	T	A	T	T	G	T	G	T	T	A	G	A	A	C	T	T	A	G	A	A
	Cam9	A	A	G	A	G	G	G	A	A	T	A	G	G	C	T	T	T	A	T	T	G	T	G	T	T	A	G	A	A	C	T	T	A	G	A	A
	Cam10	A	A	G	A	G	G	G	A	A	T	A	G	G	C	T	T	T	A	T	T	G	T	G	T	T	A	G	A	A	C	T	T	A	G	A	A
	Cam11	A	A	G	A	G	G	G	A	A	T	A	G	G	C	T	T	T	A	T	T	G	T	G	T	T	A	G	A	A	C	T	T	A	G	A	A
	Cam12	A	A	G	A	G	G	G	A	A	T	A	G	G	C	T	T	T	A	T	T	G	T	G	T	T	A	G	A	A	C	T	T	A	G	A	A
	Cam13	A	A	G	A	G	G	G	A	A	T	A	G	G	C	T	T	T	A	T	T	G	T	G	T	T	A	G	A	A	C	T	T	A	G	A	A
	Cam14	A	A	G	A	G	G	G	A	A	T	A	G	G	C	T	T	T	A	T	T	G	T	G	T	T	A	G	A	A	C	T	T	A	G	A	A
	Cam15	A	A	G	A	G	G	G	A	A	T	A	G	G	C	T	T	T	A	T	T	G	T	G	T	T	A	G	A	A	C	T	T	A	G	A	A
	PG029-6	A	A	G	A	G	G	G	A	A	T	A	G	G	C	T	T	T	A	T	T	G	T	G	T	T	A	G	A	A	C	T	T	A	G	A	A
	Promyk1	A	A	G	A	G	G	G	A	A	T	A	G	G	C	T	T	T	A	T	T	G	T	G	T	T	A	G	A	A	C	T	T	A	G	A	A
	Promyk7	A	A	G	A	G	G	G	A	A	T	A	G	G	C	T	T	T	A	T	T	G	T	G	T	T	A	G	A	A	C	T	T	A	G	A	A
	Promyk8	A	A	G	A	G	G	G	A	A	T	A	G	G	C	T	T	T	A	T	T	G	T	G	T	T	A	G	A	A	C	T	T	A	G	A	A
Mitotype 2	Bona15	A	A	G	A	G	G	G	A	G	T	A	G	G	C	T	T	T	A	T	T	G	T	G	T	T	A	G	A	A	C	T	T	A	G	A	A
	Bona22	A	A	G	A	G	G	G	A	G	T	A	G	G	C	T	T	T	A	T	T	G	T	G	T	T	A	G	A	A	C	T	T	A	G	A	A
	Argen5	A	A	G	A	G	G	G	A	G	T	A	G	G	C	T	T	T	A	T	T	G	T	G	T	T	A	G	A	A	C	T	T	A	G	A	A
	Argen15	A	A	G	A	G	G	G	A	G	T	A	G	G	C	T	T	T	A	T	T	G	T	G	T	T	A	G	A	A	C	T	T	A	G	A	A
	Promyk4	A	A	G	A	G	G	G	A	G	T	A	G	G	C	T	T	T	A	T	T	G	T	G	T	T	A	G	A	A	C	T	T	A	G	A	A
Mitotype 3	Bona19	A	C	A	A	T	G	G	A	G	T	A	T	T	C	T	G	T	A	T	G	G	C	T	T	T	A	G	C	C	A	T	T	C	G	A	A
	PG029-5	A	C	A	A	T	G	G	A	G	T	A	T	T	C	T	G	T	A	T	G	G	C	T	T	T	A	G	C	C	A	T	T	C	G	A	A
	PG029-10	A	C	A	A	T	G	G	A	G	T	A	T	T	C	T	G	T	A	T	G	G	C	T	T	T	A	G	C	C	A	T	T	C	G	A	A
	Manz_1	A	C	A	A	T	G	G	A	G	T	A	T	T	C	T	G	T	A	T	G	G	C	T	T	T	A	G	C	C	A	T	T	C	G	A	A
	Manz_2	A	C	A	A	T	G	G	A	G	T	A	T	T	C	T	G	T	A	T	G	G	C	T	T	T	A	G	C	C	A	T	T	C	G	A	A
	Manz_3	A	C	A	A	T	G	G	A	G	T	A	T	T	C	T	G	T	A	T	G	G	C	T	T	T	A	G	C	C	A	T	T	C	G	A	A
	Manz_4	A	C	A	A	T	G	G	A	G	T	A	T	T	C	T	G	T	A	T	G	G	C	T	T	T	A	G	C	C	A	T	T	C	G	A	A
	Manz_5	A	C	A	A	T	G	G	A	G	T	A	T	T	C	T	G	T	A	T	G	G	C	T	T	T	A	G	C	C	A	T	T	C	G	A	A
	Manz_6	A	C	A	A	T	G	G	A	G	T	A	T	T	C	T	G	T	A	T	G	G	C	T	T	T	A	G	C	C	A	T	T	C	G	A	A
	Manz_7	A	C	A	A	T	G	G	A	G	T	A	T	T	C	T	G	T	A	T	G	G	C	T	T	T	A	G	C	C	A	T	T	C	G	A	A
	Manz_8	A	C	A	A	T	G	G	A	G	T	A	T	T	C	T	G	T	A	T	G	G	C	T	T	T	A	G	C	C	A	T	T	C	G	A	A
	Manz_9	A	C	A	A	T	G	G	A	G	T	A	T	T	C	T	G	T	A	T	G	G	C	T	T	T	A	G	C	C	A	T	T	C	G	A	A
	Manz_10	A	C	A	A	T	G	G	A	G	T	A	T	T	C	T	G	T	A	T	G	G	C	T	T	T	A	G	C	C	A	T	T	C	G	A	A
	Mat90_9	A	C	A	A	T	G	G	A	G	T	A	T	T	C	T	G	T	A	T	G	G	C	T	T	T	A	G	C	C	A	T	T	C	G	A	A
Mitotype 4	Argen2	A	A	G	A	G	G	G	A	G	T	A	G	G	C	T	T	T	A	T	T	A	T	T	T	T	A	T	A	A	C	T	G	A	G	G	C
	Argen10	A	A	G	A	G	G	G	A	G	T	A	G	G	C	T	T	T	A	T	T	A	T	T	T	T	A	T	A	A	C	T	G	A	G	G	C
Mitotype 5	Argen4	C	A	G	A	G	G	G	A	G	T	A	G	G	C	T	T	T	A	T	T	G	T	G	T	C	A	G	A	A	C	T	T	A	G	A	A
Mitotype 7	Promyk2	A	A	G	C	G	G	G	A	G	T	A	G	G	C	T	T	T	A	T	T	G	T	G	T	T	A	G	A	A	C	T	T	A	G	A	A
	Promyk3	A	A	G	C	G	G	G	A	G	T	A	G	G	C	T	T	T	A	T	T	G	T	G	T	T	A	G	A	A	C	T	T	A	G	A	A
	Promyk5	A	A	G	C	G	G	G	A	G	T	A	G	G	C	T	T	T	A	T	T	G	T	G	T	T	A	G	A	A	C	T	T	A	G	A	A
	Promyk6	A	A	G	C	G	G	G	A	G	T	A	G	G	C	T	T	T	A	T	T	G	T	G	T	T	A	G	A	A	C	T	T	A	G	A	A
	Promyk9	A	A	G	C	G	G	G	A	G	T	A	G	G	C	T	T	T	A	T	T	G	T	G	T	T	A	G	A	A	C	T	T	A	G	A	A
	Promyk10	A	A	G	C	G	G	G	A	G	T	A	G	G	C	T	T	T	A	T	T	G	T	G	T	T	A	G	A	A	C	T	T	A	G	A	A
	Mat90_1	A	A	G	C	G	G	G	A	G	T	A	G	G	C	T	T	T	A	T	T	G	T	G	T	T	A	G	A	A	C	T	T	A	G	A	A
	Mat90_2	A	A	G	C	G	G	G	A	G	T	A	G	G	C	T	T	T	A	T	T	G	T	G	T	T	A	G	A	A	C	T	T	A	G	A	A
	Mat90_3	A	A	G	C	G	G	G	A	G	T	A	G	G	C	T	T	T	A	T	T	G	T	G	T	T	A	G	A	A	C	T	T	A	G	A	A
	Mat90_5	A	A	G	C	G	G	G	A	G	T	A	G	G	C	T	T	T	A	T	T	G	T	G	T	T	A	G	A	A	C	T	T	A	G	A	A
	Mat90_6	A	A	G	C	G	G	G	A	G	T	A	G	G	C	T	T	T	A	T	T	G	T	G	T	T	A	G	A	A	C	T	T	A	G	A	A
	Mat90_7	A	A	G	C	G	G	G	A	G	T	A	G	G	C	T	T	T	A	T	T	G	T	G	T	T	A	G	A	A	C	T	T	A	G	A	A
	Mat90_8	A	A	G	C	G	G	G	A	G	T	A	G	G	C	T	T	T	A	T	T	G	T	G	T	T	A	G	A	A	C	T	T	A	G	A	A
	Mat90_10	A	A	G	C	G	G	G	A	G	T	A	G	G	C	T	T	T	A	T	T	G	T	G	T	T	A	G	A	A	C	T	T	A	G	A	A
Mitotype 8	Mat16-1	A	C	A	A	T	G	G	A	G	T	A	T	T	C	T	G	T	A	T	G	G	C	T	T	T	A	G	C	C	A	G	T	C	G	A	A
	Mat16-5	A	C	A	A	T	G	G	A	G	T	A	T	T	C	T	G	T	A	T	G	G	C	T	T	T	A	G	C	C	A	G	T	C	G	A	A
	Mat16-8	A	C	A	A	T	G	G	A	G	T	A	T	T	C	T	G	T	A	T	G	G	C	T	T	T	A	G	C	C	A	G	T	C	G	A	A
	Mat16-10	A	C	A	A	T	G	G	A	G	T	A	T	T	C	T	G	T	A	T	G	G	C	T	T	T	A	G	C	C	A	G	T	C	G	A	A
	Mat16-12	A	C	A	A	T	G	G	A	G	T	A	T	T	C	T	G	T	A	T	G	G	C	T	T	T	A	G	C	C	A	G	T	C	G	A	A
	Mat16-13	A	C	A	A	T	G	G	A	G	T	A	T	T	C	T	G	T	A	T	G	G	C	T	T	T	A	G	C	C	A	G	T	C	G	A	A
	Mat16-14	A	C	A	A	T	G	G	A	G	T	A	T	T	C	T	G	T	A	T	G	G	C	T	T	T	A	G	C	C	A	G	T	C	G	A	A
	Mat16-15	A	C	A	A	T	G	G	A	G	T	A	T	T	C	T	G	T	A	T	G	G	C	T	T	T	A	G	C	C	A	G	T	C	G	A	A
	PG029-2	A	C	A	A	T	G	G	A	G	T	A	T	T	C	T	G	T	A	T	G	G	C	T	T	T	A	G	C	C	A	G	T	C	G	A	A
	PG029-8	A	C	A	A	T	G	G	A	G	T	A	T	T	C	T	G	T	A	T	G	G	C	T	T	T	A	G	C	C	A	G	T	C	G	A	A
	PG029-11	A	C	A	A	T	G	G	A	G	T	A	T	T	C	T	G	T	A	T	G	G	C	T	T	T	A	G	C	C	A	G	T	C	G	A	A
	PG029-13	A	C	A	A	T	G	G	A	G	T	A	T	T	C	T	G	T	A	T	G	G	C	T	T	T	A	G	C	C	A	G	T	C	G	A	A
Mitotype 9	Mat16-2	A	C	A	A	T	G	G	A	G	G	A	T	T	C	T	G	T	A	T	G	G	C	T	C	T	A	G	A	C	A	T	T	A	G	A	C
	Mat16-3	A	C	A	A	T	G	G	A	G	G	A	T	T	C	T	G	T	A	T	G	G	C	T	C	T	A	G	A	C	A	T	T	A	G	A	C
	Mat16-4	A	C	A	A	T	G	G	A	G	G	A	T	T	C	T	G	T	A	T	G	G	C	T	C	T	A	G	A	C	A	T	T	A	G	A	C
	Mat16-6	A	C	A	A	T	G	G	A	G	G	A	T	T	C	T	G	T	A	T	G	G	C	T	C	T	A	G	A	C	A	T	T	A	G	A	C
	Mat16-7	A	C	A	A	T	G	G	A	G	G	A	T	T	C	T	G	T	A	T	G	G	C	T	C	T	A	G	A	C	A	T	T	A	G	A	C
	Mat16-9	A	C	A	A	T	G	G	A	G	G	A	T	T	C	T	G	T	A	T	G	G	C	T	C	T	A	G	A	C	A	T	T	A	G	A	C
	Mat16-11	A	C	A	A	T	G	G	A	G	G	A	T	T	C	T	G	T	A	T	G	G	C	T	C	T	A	G	A	C	A	T	T	A	G	A	C
	Mat19-1	A	C	A	A	T	G	G	A	G	G	A	T	T	C	T	G	T	A	T	G	G	C	T	C	T	A	G	A	C	A	T	T	A	G	A	C
	Mat19-2	A	C	A	A	T	G	G	A	G	G	A	T	T	C	T	G	T	A	T	G	G	C	T	C	T	A	G	A	C	A	T	T	A	G	A	C
	Mat19-3	A	C	A	A	T	G	G	A	G	G	A	T	T	C	T	G	T	A	T	G	G	C	T	C	T	A	G	A	C	A	T	T	A	G	A	C
	Mat19-4	A	C	A	A	T	G	G	A	G	G	A	T	T	C	T	G	T	A	T	G	G	C	T	C	T	A	G	A	C	A	T	T	A	G	A	C
	Mat19-5	A	C	A	A	T	G	G	A	G	G	A	T	T	C	T	G	T	A	T	G	G	C	T	C	T	A	G	A	C	A	T	T	A	G	A	C
	Mat19-6	A	C	A	A	T	G	G	A	G	G	A	T	T	C	T	G	T	A	T	G	G	C	T	C	T	A	G	A	C	A	T	T	A	G	A	C
	Mat19-7	A	C	A	A	T	G	G	A	G	G	A	T	T	C	T	G	T	A	T	G	G	C	T	C	T	A	G	A	C	A	T	T	A	G	A	C
	Mat19-8	A	C	A	A	T	G	G	A	G	G	A	T	T	C	T	G	T	A	T	G	G	C	T	C	T	A	G	A	C	A	T	T	A	G	A	C
	Mat19-9	A	C	A	A	T	G	G	A	G	G	A	T	T	C	T	G	T	A	T	G	G	C	T	C	T	A	G	A	C	A	T	T	A	G	A	C
	Mat19-10	A	C	A	A	T	G	G	A	G	G	A	T	T	C	T	G	T	A	T	G	G	C	T	C	T	A	G	A	C	A	T	T	A	G	A	C
	Mat19-11	A	C	A	A	T	G	G	A	G	G	A	T	T	C	T	G	T	A	T	G	G	C	T	C	T	A	G	A	C	A	T	T	A	G	A	C
	Mat19-12	A	C	A	A	T	G	G	A	G	G	A	T	T	C	T	G	T	A	T	G	G	C	T	C	T	A	G	A	C	A	T	T	A	G	A	C
	Mat19-13	A	C	A	A	T	G	G	A	G	G	A	T	T	C	T	G	T	A	T	G	G	C	T	C	T	A	G	A	C	A	T	T	A	G	A	C
	Mat19-14	A	C	A	A	T	G	G	A	G	G	A	T	T	C	T	G	T	A	T	G	G	C	T	C	T	A	G	A	C	A	T	T	A	G	A	C
	Mat19-15	A	C	A	A	T	G	G	A	G	G	A	T	T	C	T	G	T	A	T	G	G	C	T	C	T	A	G	A	C	A	T	T	A	G	A	C
	PG029-4	A	C	A	A	T	G	G	A	G	G	A	T	T	C	T	G	T	A	T	G	G	C	T	C	T	A	G	A	C	A	T	T	A	G	A	C
Mitotype 11	Soroksari-1	A	A	G	A	G	G	G	A	G	T	A	G	G	C	T	T	T	A	G	T	G	T	G	T	T	A	G	A	A	C	T	T	A	G	A	A
	Soroksari-2	A	A	G	A	G	G	G	A	G	T	A	G	G	C	T	T	T	A	G	T	G	T	G	T	T	A	G	A	A	C	T	T	A	G	A	A
	Soroksari-5	A	A	G	A	G	G	G	A	G	T	A	G	G	C	T	T	T	A	G	T	G	T	G	T	T	A	G	A	A	C	T	T	A	G	A	A
Mitotype 12	Soroksari-3	C	A	G	A	G	G	G	A	G	T	G	G	G	C	T	T	T	A	T	T	G	T	G	T	T	A	G	A	A	C	T	T	A	G	A	A
	Soroksari-4	C	A	G	A	G	G	G	A	G	T	G	G	G	C	T	T	T	A	T	T	G	T	G	T	T	A	G	A	A	C	T	T	A	G	A	A
Mitotype 14	PG029-1	A	C	A	A	T	G	G	A	G	T	A	T	T	C	T	G	G	A	T	G	G	C	T	T	T	A	G	C	C	A	T	T	C	G	A	A
	PG029-7	A	C	A	A	T	G	G	A	G	T	A	T	T	C	T	G	G	A	T	G	G	C	T	T	T	A	G	C	C	A	T	T	C	G	A	A
	PG029-9	A	C	A	A	T	G	G	A	G	T	A	T	T	C	T	G	G	A	T	G	G	C	T	T	T	A	G	C	C	A	T	T	C	G	A	A
Mitotype 15	Argen12	A	A	G	A	G	G	G	A	G	T	A	G	G	C	T	T	T	A	T	T	A	T	T	T	T	A	G	A	A	C	T	G	A	G	G	C
	PG029-14	A	A	G	A	G	G	G	A	G	T	A	G	G	C	T	T	T	A	T	T	A	T	T	T	T	A	G	A	A	C	T	G	A	G	G	C
Mitotype 16	Goral3	A	C	A	A	T	G	G	A	G	T	A	T	T	C	G	G	T	A	T	G	G	C	T	T	T	C	G	A	C	A	T	T	A	G	A	A
	Goral4	A	C	A	A	T	G	G	A	G	T	A	T	T	C	G	G	T	A	T	G	G	C	T	T	T	C	G	A	C	A	T	T	A	G	A	A
	Goral5	A	C	A	A	T	G	G	A	G	T	A	T	T	C	G	G	T	A	T	G	G	C	T	T	T	C	G	A	C	A	T	T	A	G	A	A
	Goral6	A	C	A	A	T	G	G	A	G	T	A	T	T	C	G	G	T	A	T	G	G	C	T	T	T	C	G	A	C	A	T	T	A	G	A	A
	Goral7	A	C	A	A	T	G	G	A	G	T	A	T	T	C	G	G	T	A	T	G	G	C	T	T	T	C	G	A	C	A	T	T	A	G	A	A
	Goral8	A	C	A	A	T	G	G	A	G	T	A	T	T	C	G	G	T	A	T	G	G	C	T	T	T	C	G	A	C	A	T	T	A	G	A	A
	Goral10	A	C	A	A	T	G	G	A	G	T	A	T	T	C	G	G	T	A	T	G	G	C	T	T	T	C	G	A	C	A	T	T	A	G	A	A
	Goral11	A	C	A	A	T	G	G	A	G	T	A	T	T	C	G	G	T	A	T	G	G	C	T	T	T	C	G	A	C	A	T	T	A	G	A	A
	Goral12	A	C	A	A	T	G	G	A	G	T	A	T	T	C	G	G	T	A	T	G	G	C	T	T	T	C	G	A	C	A	T	T	A	G	A	A
	Goral13	A	C	A	A	T	G	G	A	G	T	A	T	T	C	G	G	T	A	T	G	G	C	T	T	T	C	G	A	C	A	T	T	A	G	A	A
	Goral14	A	C	A	A	T	G	G	A	G	T	A	T	T	C	G	G	T	A	T	G	G	C	T	T	T	C	G	A	C	A	T	T	A	G	A	A
	Goral15	A	C	A	A	T	G	G	A	G	T	A	T	T	C	G	G	T	A	T	G	G	C	T	T	T	C	G	A	C	A	T	T	A	G	A	A
	Marg4	A	C	A	A	T	G	G	A	G	T	A	T	T	C	G	G	T	A	T	G	G	C	T	T	T	C	G	A	C	A	T	T	A	G	A	A
Mitotype 17	Goral1	A	A	A	A	T	T	T	G	G	T	A	T	T	A	T	G	T	C	T	T	G	A	T	T	T	A	G	A	A	C	T	T	A	T	A	A
	Goral2	A	A	A	A	T	T	T	G	G	T	A	T	T	A	T	G	T	C	T	T	G	A	T	T	T	A	G	A	A	C	T	T	A	T	A	A
	Goral9	A	A	A	A	T	T	T	G	G	T	A	T	T	A	T	G	T	C	T	T	G	A	T	T	T	A	G	A	A	C	T	T	A	T	A	A
	Marg1	A	A	A	A	T	T	T	G	G	T	A	T	T	A	T	G	T	C	T	T	G	A	T	T	T	A	G	A	A	C	T	T	A	T	A	A
	Marg2	A	A	A	A	T	T	T	G	G	T	A	T	T	A	T	G	T	C	T	T	G	A	T	T	T	A	G	A	A	C	T	T	A	T	A	A
	Marg5	A	A	A	A	T	T	T	G	G	T	A	T	T	A	T	G	T	C	T	T	G	A	T	T	T	A	G	A	A	C	T	T	A	T	A	A
	Marg6	A	A	A	A	T	T	T	G	G	T	A	T	T	A	T	G	T	C	T	T	G	A	T	T	T	A	G	A	A	C	T	T	A	T	A	A
	Marg7	A	A	A	A	T	T	T	G	G	T	A	T	T	A	T	G	T	C	T	T	G	A	T	T	T	A	G	A	A	C	T	T	A	T	A	A
	Marg8	A	A	A	A	T	T	T	G	G	T	A	T	T	A	T	G	T	C	T	T	G	A	T	T	T	A	G	A	A	C	T	T	A	T	A	A
	Marg10	A	A	A	A	T	T	T	G	G	T	A	T	T	A	T	G	T	C	T	T	G	A	T	T	T	A	G	A	A	C	T	T	A	T	A	A
	PNOS2	A	A	A	A	T	T	T	G	G	T	A	T	T	A	T	G	T	C	T	T	G	A	T	T	T	A	G	A	A	C	T	T	A	T	A	A
	PNOS3	A	A	A	A	T	T	T	G	G	T	A	T	T	A	T	G	T	C	T	T	G	A	T	T	T	A	G	A	A	C	T	T	A	T	A	A
	PNOS5	A	A	A	A	T	T	T	G	G	T	A	T	T	A	T	G	T	C	T	T	G	A	T	T	T	A	G	A	A	C	T	T	A	T	A	A
	PNOS6	A	A	A	A	T	T	T	G	G	T	A	T	T	A	T	G	T	C	T	T	G	A	T	T	T	A	G	A	A	C	T	T	A	T	A	A
	PNOS8	A	A	A	A	T	T	T	G	G	T	A	T	T	A	T	G	T	C	T	T	G	A	T	T	T	A	G	A	A	C	T	T	A	T	A	A
	PNOS9	A	A	A	A	T	T	T	G	G	T	A	T	T	A	T	G	T	C	T	T	G	A	T	T	T	A	G	A	A	C	T	T	A	T	A	A
	PNOS10	A	A	A	A	T	T	T	G	G	T	A	T	T	A	T	G	T	C	T	T	G	A	T	T	T	A	G	A	A	C	T	T	A	T	A	A
	PNOS11	A	A	A	A	T	T	T	G	G	T	A	T	T	A	T	G	T	C	T	T	G	A	T	T	T	A	G	A	A	C	T	T	A	T	A	A
	PNOS12	A	A	A	A	T	T	T	G	G	T	A	T	T	A	T	G	T	C	T	T	G	A	T	T	T	A	G	A	A	C	T	T	A	T	A	A
	PNOS13	A	A	A	A	T	T	T	G	G	T	A	T	T	A	T	G	T	C	T	T	G	A	T	T	T	A	G	A	A	C	T	T	A	T	A	A
Mitotype 18	Bona20	C	A	G	A	G	G	G	A	G	T	A	G	G	C	T	T	T	A	T	T	G	T	G	T	T	A	G	A	A	C	T	T	A	G	A	A
	Marg3	C	A	G	A	G	G	G	A	G	T	A	G	G	C	T	T	T	A	T	T	G	T	G	T	T	A	G	A	A	C	T	T	A	G	A	A
	Marg9	C	A	G	A	G	G	G	A	G	T	A	G	G	C	T	T	T	A	T	T	G	T	G	T	T	A	G	A	A	C	T	T	A	G	A	A
	PNOS1	C	A	G	A	G	G	G	A	G	T	A	G	G	C	T	T	T	A	T	T	G	T	G	T	T	A	G	A	A	C	T	T	A	G	A	A
	PNOS4	C	A	G	A	G	G	G	A	G	T	A	G	G	C	T	T	T	A	T	T	G	T	G	T	T	A	G	A	A	C	T	T	A	G	A	A
	PNOS7	C	A	G	A	G	G	G	A	G	T	A	G	G	C	T	T	T	A	T	T	G	T	G	T	T	A	G	A	A	C	T	T	A	G	A	A
	PNOS14	C	A	G	A	G	G	G	A	G	T	A	G	G	C	T	T	T	A	T	T	G	T	G	T	T	A	G	A	A	C	T	T	A	G	A	A
	PNOS15	C	A	G	A	G	G	G	A	G	T	A	G	G	C	T	T	T	A	T	T	G	T	G	T	T	A	G	A	A	C	T	T	A	G	A	A
Mitotype 20	Argen7	A	A	A	A	T	T	T	G	G	T	A	T	T	A	T	G	T	A	T	T	G	A	T	T	T	A	G	A	A	C	T	T	A	T	A	A
Mitotype 21	Argen9	A	C	A	A	T	G	G	A	G	T	A	T	T	C	G	G	T	A	T	G	G	C	T	T	T	A	G	A	C	A	T	T	A	G	A	A
Mitotype 22	PG029-3	A	C	A	A	T	G	G	A	G	T	A	T	T	C	T	G	T	A	T	G	G	C	T	T	T	A	G	A	C	A	T	T	A	G	A	A
	PG029-15	A	C	A	A	T	G	G	A	G	T	A	T	T	C	T	G	T	A	T	G	G	C	T	T	T	A	G	A	C	A	T	T	A	G	A	A
Mitotype 23	PG029-12	A	A	A	A	T	G	G	A	G	T	A	G	G	C	T	T	T	A	T	T	G	T	T	T	T	A	G	A	A	C	T	T	A	G	A	A
Mitotype 24	Mat90_4	A	A	G	C	G	G	G	A	G	T	A	G	G	C	T	T	T	A	T	T	G	A	G	T	T	A	G	A	A	C	T	T	A	G	A	A
